# Supplementary material for: The second polar body contributes to the fate asymmetry in the mouse embryo
Source: Natl Sci Rev. 2022 Jan 10;9(7):nwac003. doi: 10.1093/nsr/nwac003 (PMC9337984; doi:10.1093/nsr/nwac003)
Supplement: nwac003_Supplemental_Files [file nwac003_supplemental_files.zip]

Archive with 6 entries (6 files):
- Supplementary_Data.docx
- Video_1.mp4
- Video_2.mp4
- Video_3_3d_RECONSTRUCTION.mp4
- Video_4_Live_imaging.mp4
- Video_5.mp4
